# Supplementary material for: IFN-λ uniquely promotes CD8 T cell immunity against SARS-CoV-2 relative to type I IFN
Source: JCI Insight. 2024 May 21;9(13):e171830. doi: 10.1172/jci.insight.171830 (PMC11383353; doi:10.1172/jci.insight.171830)
Supplement: Supporting data values [file jciinsight-9-171830-s130.xlsx]

## Sheet: Figure 1
Figure 1a	Each column represents daily weights from an individual mouse
N1 copies/ul
Days p.i.	WT										Ifnlr1-/-
0	100	100	100	100	100	100	100	100	100	100	100	100	100	100	100	100	100	100	100	100
1	98.9305	100.552	97.5124	100.546	99.4012	100	101.435	100.472	101.754	100.613	95.2632	102.247	100.581	100	98.8095	97.0414	100.467	100.546	102.5	98.6784
2	98.9305	97.7901	97.5124	100	97.006	103.955	100.478	102.358	101.754	101.84	92.6316	91.573	94.7674	98.2659	97.0238	88.7574	99.0654	100.546	101	97.7974
3	91.9786	88.9503	93.5323				100.478	101.887	99.5614	92.0245	84.7368	82.0225	83.7209				91.5888	91.8033	92.5	88.1057
4	97.3262	96.6851	95.5224				102.392	102.358	103.07	95.092	84.7368	84.2697	88.3721				92.5234	92.3497	93	81.4978
5	102.703	103.846	102.041				102.392	105.189	101.754	98.773	95.5801	90.6593	92.4856				96.2617	97.2678	96.5	81.9383
6							104.785	106.604	104.825	104.294							100	103.279	101.5	81.4978
Figure 1b	Each value represents a sample from an individual mouse
N1 copies/ul
WT Naive	Ifnlr1-/- Naïve	WT Day 1	Ifnlr1-/- Day 1	WT Day 2	Ifnlr1-/- Day 2	WT Day 3	Ifnlr1-/- Day 3	WT Day 5	Ifnlr-/- Day 5
59.8474	57.7545	1.20409e+07	1.49849e+08	6.87981e+08	9.72686e+08	6.97637e+06	1.50032e+08	1.40116e+06	8.09238e+06
82.734	50.452	1.0902e+08	2.47436e+08	5.81906e+08	5.19225e+08	5.05752e+06	2.87848e+08	1.43323e+06	8.81556e+06
77.6627	84.4399	1.82528e+07	6.49307e+06	303453067	1780212438	4.88856e+07	5.27619e+08	597201	8.98814e+06
71.5822	32.6025	1.92217e+07	1.31053e+08	4.51301e+08	1237821255	9.88711e+06	1.54153e+08	3.23154e+06	6.126e+06
30.4804	26.1559	3.13056e+07	7.81942e+07	7.97585e+07	1027969610	1.92597e+08	5.16769e+08	3.39618e+06	4.01984e+06
33.4386	24.6107	5.55968e+07	8.19017e+07	1.71425e+08	1165489438	6.03526e+07	70141.3	330648	4.97199e+06
		3630.31	1.37952e+08	5.27394e+08		1.11025e+08	8.05084e+07	1.2007e+06	6.58658e+06
		5.76571e+06				7.08591e+07
Figure 1c	Each value represents a sample from an individual mouse
TCID50/ml (Log10)
WT CoV-2 D1	Ifnlr-/- CoV-2 D1	WT CoV-2 D2	Ifnlr-/- CoV-2 D2	WT CoV-2 D3	Ifnlr-/- CoV-2 D3	WT CoV-2 D5	Ifnlr-/- CoV-2 D5
5.85187	6.85187	3.35218	5.85187	5.60206	6.10037	3.35218	4.35218
5.85187	6.35218	4.35218	5.85187	5.85187	5.85187	3.10037	3.10037
3.10037	5.85187	4.35218	7.10037	6.85187	6.10037	0	3.10037
3.10037	5.35218	5.85187	7.902	6.10037	6.85187	4.10037	4.10037
5.35218	5.10037	6.85187	9.10037	5.35218	6.85187	3.85187	3.10037
5.85187	5.60206	6.35218	9.10037	6.85187	3.10037	3.35218	5.10037
6.10037	6.60206	6.10037		6.85187	5.35218	4.10037	4.10037
5.85187				5.85187
Figure 1d	Each value represents a sample from an individual mouse
Average pixel intensity of five distinct 10X images from each whole slide image of a single lung
WT Naive	Ifnlr1-/-Naïve	WT D2	Ifnlr1-/- D2	WT D5	Ifnlr1-/- D5
0.1886	0.1888	8.2606	10.093	0.2138	0.2564
0.1856	0.1828	9.039	11.424	0.1882	0.2522
0.1854	0.1818	4.1236	15.029	0.2056	0.2966
0.1804	0.1848

## Sheet: Figure 2
Figure 2d	Each value represents a sample from an individual mouse
Ifit1
WT Naive	Ifnlr-/-Naive	WT CoV-2 D1	Ifnlr-/-CoV-2 D1	WT CoV-2 D2	Ifnlr-/-CoV-2 D2	WT CoV-2 D3	Ifnlr-/-CoV-2 D3	WT CoV-2 D5	Ifnlr-/-CoV-2 D5
1	0.498192	3.21632	2.90324	75.6231	40.2027	21.3489	34.9836	3.37736	24.7177
0.543545	0.53465	2.19119	1.22649	52.1329	46.9094	24.836	44.1063	3.95437	10.981
0.679796	0.395381	0.945338	0.868158	31.4406	54.6991	12.8856	1.14681	1.27115	14.7259
0.851684	0.466837	1.13405	1.16351	64.1489	48.3944	27.0367	28.5008	9.65321	10.7678
1	1.31069	1.54933	0.891792	6.15973	31.2221	8.02926	27.7255	6.64339	10.1395
1.25707	2.70054	1.37741	1.37332	22.9875	44.5132	6.68872	40.6005	2.07786	8.11568
1.38257	2.7667	4.83126	1.41539	53.3476		18.0295	33.4335	8.31151	9.60896
1		0.716089				6.77583
2.21686
1
0.357716
Ifit2
WT Naive	Ifnlr-/-Naive	WT CoV-2 D1	Ifnlr-/-CoV-2 D1	WT CoV-2 D2	Ifnlr-/-CoV-2 D2	WT CoV-2 D3	Ifnlr-/-CoV-2 D3	WT CoV-2 D5	Ifnlr-/-CoV-2 D5
1	1.0029	2.28368	2.27308	60.591	62.5823	20.8363	33.9717	3.368	21.1045
1.13549	0.716804	2.19146	2.0831	65.0169	49.3276	12.6743	43.0742	2.00634	9.88771
1.1327	0.997051	2.1446	1.83746	22.8099	52.7061	5.70634	1.43462	0.837605	14.1164
1.41739	0.711258	2.09322	1.69583	91.9138	117.899	20.6988	36.7359	16.2867	18.4014
1	3.26647	1.89538	2.56166	3.55922	87.7416	4.11443	21.7333	6.88378	17.764
1.7352	7.90677	1.76863	2.35409	51.3568	132.324	3.68024	39.217	3.55261	13.6635
2.20973	5.32284	3.62439	2.34452	80.5138		10.4998	29.7402	17.453	19.6533
1		1.54124				11.5166
0.425255
1.3227
1
Isg15
WT Naive	Ifnlr-/- Naive	WT CoV-2 D1	Ifnlr-/-CoV-2 D1	WT CoV-2 D2	Ifnlr-/-CoV-2 D2	WT CoV-2 D3	Ifnlr-/-CoV-2 D3	WT CoV-2 D5	Ifnlr-/-CoV-2 D5
1	0.627806	1.5734	1.64643	89.2178	76.4958	44.3413	55.3661	7.47337	34.061
0.795697	0.69306	1.43412	1.14121	87.4692	92.7522	29.6102	75.5956	4.14995	15.2036
1.01788	0.806405	1.1288	0.822325	46.2939	74.2585	18.961	2.28905	2.27128	21.3925
1.01662	0.780324	1.3729	1.04668	111.93	65.748	43.4508	59.3977	15.5463	18.3817
1	1.5587	1.16718	1.14735	11.276	64.1835	9.76496	45.7505	6.45672	21.5314
1.09533	4.33819	1.29839	1.21095	55.1226	76.869	10.5871	64.7004	4.19171	16.0957
1.50751	3.06851	2.1972	1.26998	61.4824		24.7121	54.3402	16.8892	22.4519
1		1.18734				28.0267
0.562007
0.994558
1
Figure 2e	Each value represents a sample from an individual mouse
Ifnl3
WT Naive	Ifnlr-/-Naive	WT CoV-2 D1	Ifnlr-/-CoV-2 D1	WT CoV-2 D2	Ifnlr-/-CoV-2 D2	WT CoV-2 D3	Ifnlr-/-CoV-2 D3	WT CoV-2 D5	Ifnlr-/-CoV-2 D5
1	1.72916	0.92315	0.676753	57.0801	71.8301	7.21675	18.6773	0.61117	5.14509
0.86818	0.939788	0.694782	0.433906	126.303	114.975	4.39207	24.1599	0.863889	3.22291
0.681466	1.11795	0.708681	0.643227	22.7094	93.6718	2.70007	0.702228	0.279339	3.62951
0.602958	0.823542	0.702419	0.442722	89.7333	95.9688	5.91301	14.3568	1.32533	1.74606
1	0.439913	0.764742	0.533873	2.85167	55.9759	0.852891	10.1589	0.885563	1.84259
0.804917	0.487503	2.19481	0.54313	60.5289	52.1439	1.52402	14.7517	0.603505	4.83322
0.618873	0.388393	0.598049	0.81556	64.2788		5.77573	22.0421	0.653285	5.1237
1		3.0447				7.97315
1.14459
0.448799
1
Ifnb1
WT Naive	Ifnlr-/-Naive	WT CoV-2 D1	Ifnlr-/-CoV-2 D1	WT CoV-2 D2	Ifnlr-/-CoV-2 D2	WT CoV-2 D3	Ifnlr-/-CoV-2 D3	WT CoV-2 D5	Ifnlr-/-CoV-2 D5
1	2.62968	1.90502	3.20841	3507.11	5258.62	91.7856	603.98	50.4034	361.628
0.86818	7.84429	3.2613	0.665778	7182.37	7329.93	144.665	710.277	52.0725	214.494
1.8918	1.54711	1.38873	1.02204	1076.02	6876.34	95.451	2.62383	4.43792	305.284
1.76262	1.21911	0.352512	0.56786	12893.4	7771.84	143.549	474.099	129.28	238.696
1	0.69802	6.50447	1.88665	506.079	6276.79	30.319	248.314	62.1948	158.041
0.509601	0.308643	3.47411	10.9932	2822.49	5287.57	39.8927	412.43	10.9438	433.965
1.22255	0.39354	27.1221	4.6734	3533		303.391	470.543	45.8235	608.768
1		1.52799				185.314
1.05736
0.343967
1
Ifna12
WT Naive	Ifnlr-/-Naive	WT CoV-2 D1	Ifnlr-/-CoV-2 D1	WT CoV-2 D2	Ifnlr-/-CoV-2 D2	WT CoV-2 D3	Ifnlr-/-CoV-2 D3	WT CoV-2 D5	Ifnlr-/-CoV-2 D5
1	1.72916	0.92315	0.676753	1.57849	3.63504	1.13881	0.842413	0.61117	1.29281
0.86818	0.939788	0.694782	0.433906	1.75973	5.18899	0.894144	0.494222	0.701201	0.692923
0.681466	1.11795	1.68686	0.442722	1.12002	0.539163	1.44313	0.962314	0.279339	0.572562
0.755933	0.823542	0.885831	0.533873	3.59626	0.897128	1.14402	0.827197	0.682866	1.03567
1	0.439913	2.19482	0.54313	2.63197	0.499201	0.970165	0.435974	0.497905	0.9713
0.804917	0.487503	0.598049	0.81556	1.94162	0.501476	1.06469	0.62768	0.603505	2.63456
0.926107	0.388393	3.0447		0.843897		1.2193	0.394488	0.56427	1.73171
1						8.94552
1.10036
0.459136
1

## Sheet: Figure 3
Figure 3a	Each value represents a sample from an individual mouse
Cxcl1
WT Naive	Ifnlr-/-Naive	WT CoV-2 D1	Ifnlr-/-CoV-2 D1	WT CoV-2 D2	Ifnlr-/-CoV-2 D2	WT CoV-2 D3	Ifnlr-/-CoV-2 D3	WT CoV-2 D5	Ifnlr-/-CoV-2 D5
1	1.2032	3.30974	5.34297	51.3623	142.565	15.2217	19.7758	4.69204	7.20866
0.887329	1.51018	4.53477	3.11366	75.7389	54.7313	8.20339	32.928	3.47044	6.14182
1.36877	1.24267	2.41695	1.19623	14.2014	36.2791	8.35911	0.646027	14.2476	8.83152
1.18833	1.37304	2.15571	3.22858	84.2835	59.6339	10.8956	11.7005	7.47708	15.5219
1	2.82421	1.72506	3.98387	11.8243	81.496	1.45444	38.1355	3.26538	18.8793
1.52837	2.31058	1.42897	2.13666	70.5403	104.937	3.46943	67.9886	3.64139	12.8081
1.30574	3.15075	2.17462	0.990126	68.592		6.05962	31.534	7.57618	14.8181
1		3.27017				27.087
2.56955
1
0.015731
Cxcl10
WT Naive	Ifnlr-/-Naive	WT CoV-2 D1	Ifnlr-/-CoV-2 D1	WT CoV-2 D2	Ifnlr-/-CoV-2 D2	WT CoV-2 D3	Ifnlr-/-CoV-2 D3	WT CoV-2 D5	Ifnlr-/-CoV-2 D5
1	0.463288	5.32625	10.7671	395.582	972.215	332.388	896.557	45.2951	195.894
0.453898	0.372778	6.18573	5.03777	523.569	250.78	210.198	1190.76	18.7774	143.183
1.11748	0.469008	2.14107	1.40384	173.986	252.829	90.7053	5.96887	5.44312	264.902
0.719058	0.642537	2.88846	4.05394	838.325	1292.37	307.226	855.066	427.891	669.959
1	1.50717	3.93423	7.46637	79.06	1337.96	63.9214	602.869	118.479	676.288
1.24431	1.83663	3.33273	6.33651	851.802	1508.85	48.5375	931.819	72.3316	454.054
0.999532	1.88045	16.3356	2.86793	1155.56		211.696	710.577	406.088	440.778
1		2.82349				393.108
1.70329
1
0.786562
Figure 3b	Each value represents a sample from an individual mouse
Il6
WT Naive	Ifnlr-/-Naive	WT CoV-2 D1	Ifnlr-/-CoV-2 D1	WT CoV-2 D2	Ifnlr-/-CoV-2 D2	WT CoV-2 D3	Ifnlr-/-CoV-2 D3	WT CoV-2 D5	Ifnlr-/-CoV-2 D5
1	0.815878	1.99192	1.90743	162.344	195.27	2.83689	3.88294	7.14125	9.21308
0.439006	0.455964	1.52618	1.74459	149.778	47.6147	2.13883	5.90358	4.23957	9.44377
0.480555	0.541446	2.08174	1.5178	45.4833	64.3777	1.38898	0.5032	1.00636	18.1746
0.569384	1.32455	1.85235	1.44102	442.297	345.879	3.63917	4.30959	10.8913	15.4254
1	1.12103	3.12078	1.22377	19.8357	672.022	2.00818	6.17938	8.33039	23.5745
0.936699	1.2308	6.29585	1.62979	431.259	788.618	1.89873	15.4058	4.37941	15.9882
0.98618	1.61597	4.75642	1.08709	886.852		5.46978	8.53196	24.9132	47.0687
1		5.52052				9.76155
2.68648
1
0.291685
Il10
WT Naive	Ifnlr-/-Naive	WT CoV-2 D1	Ifnlr-/-CoV-2 D1	WT CoV-2 D2	Ifnlr-/-CoV-2 D2	WT CoV-2 D3	Ifnlr-/-CoV-2 D3	WT CoV-2 D5	Ifnlr-/-CoV-2 D5
1	1.57254	1.19258	1.25057	16.1915	12.7985	5.12394	7.922	11.8641	32.0819
1.25377	0.722246	0.823902	0.616762	25.378	19.5876	4.19147	8.48188	4.62387	15.5229
1.38329	0.733332	0.708681	0.643227	6.63254	18.2954	1.50784	1.22628	0.915184	30.9318
1.16564	0.622591	0.702419	0.676332	24.8836	14.6487	4.0195	9.41283	26.1275	40.235
1	0.476692	2.09472	0.754974	1.29107	10.746	2.10689	6.94769	10.0119	31.326
1.17349	0.378425	2.19482	0.54313	9.82218	11.7048	1.58717	5.30285	2.95061	47.2084
0.602102	0.466318	1.77079	0.81556	14.9401		4.79135	6.78292	23.6694	35.6581
1		3.0447				5.53342
0.974495
0.590458
1
Figure 3c	Each value represents a sample from an individual mouse
# Alveolar Macrophages			# Neutrophils			# Eosinophils			# iDC			#pDC			# NK1.1+			# B cells			# CD4 T cells			# CD8 T cells
WT	Ifnlr1-/-		WT	Ifnlr1-/-		WT	Ifnlr1-/-		WT	Ifnlr1-/-		WT	Ifnlr1-/-		WT	Ifnlr1-/-		WT	Ifnlr1-/-		WT	Ifnlr1-/-		WT	Ifnlr1-/-
3.23139e+06	3.1404e+06		966479	774435		981167	846628		411268	364247		5895	4372.71		907726	610360		1800000	1970000		1400000	769000		353000	417000
3.36728e+06	2.23783e+06		722257	798206		673456	829089		331848	249439		6680.3	2779.48		529492	779201		1100000	1820000		848000	1110000		268000	784000
2.29651e+06	4.35009e+06		1.0738e+06	1.10451e+06		936357	978769		186126	492783		2382.81	4629.28		919176	1.1317e+06		2160000	2020000		1070000	1010000		485000	1030000
1.20464e+06	1.62803e+06		348919	756407		336288	803995		78940.8	227924		1099.15	1790.61		582583	1.09454e+06		444000	1160000		796000	1160000		385000	637000
1.51481e+06	555000		983151	589000		839196	2190000		269917	169000		2121.94	5760		901358	574000		1520000	593000		946000	857000		241000	564000
769000	792000		557000	511000		3080000	2100000		142000	155000		5590	9510		383000	691000		621000	579000		1000000	719000		498000	478000
950000	789000		159000	626000		1290000	2590000		90200	236000		3110	10300		582000	801000		428000	944000		800000	1030000		406000	650000
419000	710000		239000	730000		1060000	1550000		94400	113000		4810	5880		395000	578000		339000	255000		934000	876000		362000	737000
810000	999000		334000	496000		1860000	2280000		188000	242000		6610	9550		661000	830000		578000	778000		812000			233000
665000	1370000		374000	630000		2240000	2560000		132000	238000		10400	10600		763000	983000		597000	798000
873000			232000			1440000			131000			4460			776000			485000
Figure 3d	Each value represents a sample from an individual mouse
# CD103+ DC
WT	Ifnlr1-/-
8519.11	10500.8
6832.16	8789.77
7158.69	15293.3
2526.11	9768.17
6707.02	11900
6970	16500
7990	17500
8920	13700
7160	20600
7930	30900
7270

## Sheet: Figure 4
Figure 4a	Each value represents a sample from an individual mouse
# Alveolar Macrophages			# Neutrophils			# Eosinophils			#pDC			# NK1.1+			# iDC			# B cells			# CD4 T cells			# CD8 T cells
WT	Ifnlr1-/-		WT	Ifnlr1-/-		WT	Ifnlr1-/-		WT	Ifnlr1-/-		WT	Ifnlr1-/-		WT	Ifnlr1-/-		WT	Ifnlr1-/-		WT	Ifnlr1-/-		WT	Ifnlr1-/-
3100000	1170000		1590000	542000		2540000	1230000		27000	9050		1310000	701000		95600	117000		3570000	1750000		1400000	769000		353000	417000
2720000	2600000		772000	569000		1260000	1460000		32700	6370		610000	641000		81600	102000		1760000	2070000		848000	1110000		268000	784000
3010000	1340000		723000	783000		1430000	1540000		4000	52900		686000	827000		70300	80700		2040000	2270000		1070000	1010000		485000	1030000
2600000	1720000		674000	601000		1800000	1490000		3450	34400		606000	872000		83600	93100		2180000	2090000		796000	1160000		385000	637000
1820000	1330000		557000	385000		1310000	2790000		47100	2750		805000	296000		56200	283000		1760000	962000		946000	857000		241000	564000
1420000	912000		339000	295000		2580000	2120000		2950	2180		409000	367000		253000	205000		1310000	828000		1000000	719000		498000	478000
1820000	1860000		315000	378000		2450000	3520000		4400	3970		363000	442000		210000	284000		1200000	1030000		800000	1030000		406000	650000
1360000	1570000		342000	424000		2150000	5000000		2210	3370		312000	139000		180000	305000		886000	1120000		934000	876000		362000	737000
1290000			290000			1940000			4130			192000			208000			1130000			812000			233000
Figure 4b	Each value represents a sample from an individual mouse
# CD103+ DC
WT	Ifnlr1-/-
15493.5	17371.1
7890.61	33457.4
8226.99	12226.2
8937.97	16884.7
6227.9	35700
29500	25700
28000	38700
18000	41600
27800
Figure 4c	Each value represents a sample from an individual mouse
# N219+ CD8 T cells
WT	Ifnlr1-/-
11800	4960
17300	14200
24400	5890
17000	11700
15700	13100
16700	10300
26500	10700
14300	15800
9550

## Sheet: Figure 5
Figure 5a	Each value represents a sample from an individual mouse
% CD103+ DC			# CD103+ DC
WT	Ifnlr1-/-		WT	Ifnlr1-/-
0.24	0.073		13600	8190
0.11	0.059		31100	18000
0.077	0.048		43300	14600
0.067	0.042		26200	8750
0.093	0.051		18400	14600
0.043	0.033		10800	3050
0.04	0.052		2960	12900
0.062	0.041		11200	5360
	0.03			7500
	0.031			3540
Figure 5b	Each value represents a sample from an individual mouse
% N219+ of CD8 T cells			# N219+ CD8 T cells
WT	Ifnlr1-/-		WT	Ifnlr1-/-
0.199	0.17		1580	2150
0.36	0.078		8450	2350
0.32	0.087		10300	2310
0.3	0.17		8130	1560
0.75	0.29		6870	6420
1.14	0.64		21200	4250
0.63	0.2		6230	4880
0.38	0.55		4700	1960
	0.29			4660
	0.42			2950
Figure 5d	Each value represents BMDC generated from an individual mouse
DC gMFI CD86
WT DC-WT CD8	WT DC-Ifnlr1-/-CD8	Ifnlr1-/-DC-Ifnlr1-/-CD8	Ifnlr1-/-DC-WT CD8
20855	16090	12771	12669
22789	16913	16045	17931
39108	36107	13452	13632
25756	38151	19330	12875
22196	23929	14355	12031
27567	27420	11628	14638
	19738	16756
	22197	21799
Figure 5e	Each value represents BMDC generated from an individual mouse
CD8 T cell CFSE lo count
WT DC-WT CD8	WT DC-Ifnlr1-/- CD8	Ifnlr1-/- DC-Ifnlr1-/- CD8	Ifnlr1-/- DC-WT CD8
66.045	46.9908	52.9914	46.056
51.983	119.046	48.0166	60.99
108.054	178.114	94.24	66.03
84.81	109.953	87.0264	41.04
213.928	114.924	28.9914	30.08
200.928	97.0148	41.9832	37.944
	128.293	44.992
	122.059	67.0085

## Sheet: Figure 6
Figure 6a	Each value represents a sample from an individual mouse
TCID50/mL (Log10)
WT	Ifnar1-/-
8.85206	10.1021
9.22706	10.1021
7.35206	9.10206
7.35	10.1
8.35	10.1
8.1	10.1
8.35
Figure 6b	Each value represents a sample from an individual mouse
Ifit1					Ifit2					Isg15					Ifnb1					Ifna12
WT Naive	Ifnar1-/- Naive	WT	Ifnar1-/-		WT Naive	Ifnar1-/- Naive	WT	Ifnar1-/-		WT Naive	Ifnar1-/- Naive	WT	Ifnar1-/-		WT Naive	Ifnar1-/- Naive	WT	Ifnar1-/-		WT Naive	Ifnar1-/- Naive	WT	Ifnar1-/-
1	0.235136	157.818	6.95724		1	1.08695	75.0616	2.41838		1	0.402127	94.0362	8.83729		1	4.71546	4298.39	838.289		1	0.472755	15.7047	1.69239
1.06636	0.268891	99.1589	50.0037		1.47013	1.17893	38.8916	18.4543		1.42668	0.412651	55.3751	44.4262		0.914748	1.54346	2658.96	180.419		0.914748	1.54346	2.63646	0.930821
0.765992	0.225243	111.421	14.8586		1.29801	0.842957	130.186	6.79419		0.972802	0.414428	202.107	19.1761		1.59316	2.42959	1836.28	6383.55		1.59316	2.42959	1.66888	1.25909
0.708416	0.192023	43.7796	1.306		1.25484	0.860398	51.1537	1.37897		1.42331	0.394587	43.4031	2.15105		1.15503	0.769188	161.253	113.26		1.15503	0.769188	0.441337	0.816066
		32.0282	1.08486				10.2098	0.951338				28.5292	2.00624				3544.07	1400.85				1.66586	1.21363
		29.8566	6.5122				19.7762	4.93435				31.3875	8.49104				12165.7	8608.48				7.95487	0.921331
		8.51386	1.13623				5.72482	0.779634				14.0275	1.68367				17857.1	5568.77				10.0396	1.11563
Ifnl3					Cxcl1					Cxcl10					Il6					Il10
WT Naive	Ifnar1-/- Naive	WT	Ifnar1-/-		WT Naive	Ifnar1-/- Naive	WT	Ifnar1-/-		WT Naive	Ifnar1-/- Naive	WT	Ifnar1-/-		WT Naive	Ifnar1-/- Naive	WT	Ifnar1-/-		WT Naive	Ifnar1-/- Naive	WT	Ifnar1-/-
1	0.472755	110.328	9.94696		1	0.562215	2.48736	3.56269		1	0.995286	1512.48	28.7205		1	0.639149	48.9555	11.8068		1	1.81177	12.5186	0.693451
0.914748	1.54346	31.6804	6.78909		0.30249	0.920309	3.24462	5.76623		2.53393	1.13557	1299.56	612.632		2.13313	1.5672	48.5363	27.0859		1.06943	0.98712	5.8152	0.357842
1.59316	2.42959	36.0185	56.731		0.411274	0.733735	24.2018	7.1641		1.37239	1.23827	4339.67	175.682		0.344252	1.22702	133.692	20.8914		0.494986	1.38646	5.8858	5.07891
1.15503	0.769188	3.23084	6.02032		1.24927	1.72428	3.31309	1.68959		2.53279	5.52359	570.85	6.85108		1.2962	1.40508	22.6281	0.273638		0.599273	0.554995	0.452077	0.842481
		51.295	17.3044				1.80113	0.808506				250.27	2.17616				7.02579	0.200333				6.04548	1.92508
		213.614	81.6821				3.39885	8.61958				322.26	119.245				15.9321	6.16947				14.5592	5.76628
		345.608	46.751				1.78041	0.710999				40.695	1.40577				4.13837	0.261517				28.6322	3.33735
Figure 6c	Each value represents a sample from an individual mouse
% CD103+ DCs on Day 8 p.i.			# CD103+ DCs on Day 8 p.i.
WT	Ifnar1-/-		WT	Ifnar1-/-
0.28	0.17		41945.3	19463.8
0.14	0.15		24208.9	22438.2
0.16	0.12		29184.9	23954.5
0.087	0.13		13444.3	16918.3
0.041	0.1		8035.95	16240.6
0.046	0.1		5200.84	15470.5
0.082	0.088		10652.1	8744.28
Figure 6d	Each value represents a sample from an individual mouse
% CD8 T cells on Day 8 p.i.			# CD8 T cells on Day 8 p.i.
WT	Ifnar1-/-		WT	Ifnar1-/-
4.09	14.7		197811	481831
4.02	15.5		233059	629433
5.35	15.8		300389	781342
3.23	20.5		64886.9	334052
5.51	15.7		164037	331251
5.14	12.7		62482.9	248200
3.64	17.3		60760.7	220144
Figure 6e	Each value represents a sample from an individual mouse
% N219+ CD8 T cells on Day 8 p.i.			# N219+ CD8 T cells on Day 8 p.i.
WT	Ifnar1-/-		WT	Ifnar1-/-
1.55	1.88		93211.9	27979.2
2.17	2.03		108009	40068.3
1.9	1.63		38913.2	45731.2
3.62	2.3		20322.7	66371.7
1.6	2.66		20089.9	75461.6
3.02	3.39		19220.5	71164.1
1.42	2.08		7627.46	40203.6

## Sheet: Supplementary Figure 1
Figure S1a	Each value represents a sample from an individual mouse
CD45 Average pixel intensity of five distinct 10X images from each whole slide image of a single lung
WT Naive	Ifnlr1-/- Naïve	WT Day 2	Ifnlr1-/- Day 2	WT Day 5	Ifnlr-/- Day 5
3.1044	2.5524	7.2452	5.2556	4.6162	6.5146
1.5252	2.5892	5.0484	5.8792	4.3712	14.597
2.085	2.8434	2.492	14.8314	2.2934	8.5492
1.9848	1.9604
Figure S1b	Each value represents a sample from an individual mouse
Gr1 Average pixel intensity of five distinct 10X images from each whole slide image of a single lung
WT Naive	Ifnlr1-/- Naïve	WT Day 2	Ifnlr1-/- Day 2	WT Day 5	Ifnlr-/- Day 5
0.3416	0.5834	3.2094	2.593	0.6124	0.5716
0.378	0.6516	2.2198	1.3276	0.3914	0.526
0.4084	0.566	0.3286	7.4672	0.3286	0.8396
0.396	0.4604
Figure S1c	Each value represents a sample from an individual mouse
Neutrophil Elastase (ng/mL)
WT Mock	KO Mock	WT Infected D2	KO Infected D2	WT Infected D5	KO Infected D5
2.14977	6.04503	40.782	39.4007	19.7558	25.2368
1.29336	1.94257	39.8399	28.3364	12.7471	12.0979
8.40982	7.30754	13.5123	29.3089	23.35	18.9602
10.1972		10.7166	13.935	3.3073	2.66085
		4.85988	13.2941	1.55028	2.45918
		17.2253	6.89315	2.70781	2.31552
		21.4852		5.14166

## Sheet: Supplementary Figure 3
Supplemental Figure 3a		Each data point represents a sample from an individual mouse
# CD45+			% Alveolar Macrophages			% Neutrophils			% Eosinophils			% iDC			% CD103+ DC
WT	Ifnlr1-/-		WT	Ifnlr1-/-		WT	Ifnlr1-/-		WT	Ifnlr1-/-		WT	Ifnlr1-/-		WT	Ifnlr1-/-
1.37187e+07	1.26338e+07		11	9.57		3.29	2.36		33.4	25.8		1.4	1.11		0.29	0.32
1.01506e+07	11165387		13.8	9.42		2.96	3.36		27.6	34.9		1.36	1.05		0.28	0.37
1.35729e+07	1.69925e+07		8.02	12.8		3.75	3.25		32.7	28.8		0.65	1.45		0.25	0.45
8.52561e+06	1.35502e+07		7.63	6.5		2.21	3.02		21.3	32.1		0.5	0.91		0.16	0.39
1.0126e+07	6290000		9.26	8.81		6.01	9.36		51.3	34.9		1.65	2.4		0.41	0.18
7180000	6240000		10.7	12.7		7.77	8.2		42.9	33.7		1.96	2.45		0.11	0.26
4400000	7850000		21.6	10		3.61	7.98		29.3	33		2.03	2.97		0.18	0.22
3390000	4720000		12.3	15.1		7.05	15.4		31.2	32.8		2.75	2.31		0.27	0.28
5460000	7060000		14.9	14.1		6.12	7.02		34	32.3		3.41	3.3		0.13	0.29
6040000	8030000		11	17.1		6.19	7.84		37.1	31.9		2.16	2.93		0.14	0.38
4810000			18.2			4.82			29.8			2.71			0.16
% pDC			% NK1.1+			% B cells			% CD4 T cells			% CD8 T cells
WT	Ifnlr1-/-		WT	Ifnlr1-/-		WT	Ifnlr1-/-		WT	Ifnlr1-/-		WT	Ifnlr1-/-
0.074	0.061		3.09	1.86		6.12	6.01		4.03	3.56		2.46	1.84
0.047	0.041		2.17	3.28		4.49	7.66		3.15	4.72		1.74	2.92
0.031	0.048		3.21	3.33		7.56	5.93		4.05	4.3		3.22	2.52
0.049	0.045		3.69	4.37		2.81	4.65		3.44	5.66		2.6	3.47
0.045	0.092		5.51	9.13		9.27	9.42		5.93	4.14		4.01	1.73
0.078	0.15		5.33	11.1		8.64	9.27		4.35	4.97		1.14	1.56
0.07	0.13		13.2	10.3		9.72	12		5.23	7.41		1.18	2.68
0.14	0.13		11.6	12.2		9.98	5.39		6.19	5.77		1.8	0.94
0.12	0.13		12.1	11.8		10.6	11		5.05	4.79		1.27	1.47
0.18	0.13		12.7	12.3		9.89	9.94		5.47	5.13		1.56	1.43
0.093			16.1			10.1			4.68			1.14
Supplementary Figure 3b		Each data point represents a sample from an individual mouse
# CD45+			% Alveolar Macrophages			% Neutrophils			% Eosinophils			% iDC			% CD103+ DC
WT	Ifnlr1-/-		WT	Ifnlr1-/-		WT	Ifnlr1-/-		WT	Ifnlr1-/-		WT	Ifnlr1-/-		WT	Ifnlr1-/-
1.01689e+07	2.07793e+07		14.9	11.5		7.65	5.33		12.2	12.1		0.46	1.15		0.21	0.62
1.16629e+07	1.22527e+07		23.3	21.2		6.62	4.64		10.8	11.9		0.7	0.83		0.19	0.46
1.21182e+07	12605352		24.8	10.6		5.97	6.21		11.8	12.2		0.58	0.64		0.18	0.43
1.12699e+07	12749902		19.6	13.5		5.08	4.71		13.6	11.7		0.63	0.73		0.19	0.47
1.1477e+07	9020000		15.9	14.8		4.85	4.27		11.4	31		0.49	3.14		0.17	0.4
8230000	6280000		17.3	14.5		4.12	4.69		31.4	33.8		3.08	3.26		0.36	0.41
7830000	9550000		23.2	19.4		4.03	3.96		31.3	36.9		2.69	2.98		0.35	0.4
6820000	10300000		19.9	15.8		5.02	4.24		31.6	48.8		2.64	3.05		0.27	0.42
6430000			20			4.5			30.2			3.23			0.44
% pDC			% NK1.1+			% B cells			% CD4 T cells			% CD8 T cells			% N219+ CD8 T cells
WT	Ifnlr1-/-		WT	Ifnlr1-/-		WT	Ifnlr1-/-		WT	Ifnlr1-/-		WT	Ifnlr1-/-		WT	Ifnlr1-/-
0.13	0.089		6.29	6.89		17.2	17.2		6.75	7.56		2.3	4.1		3.33	1.19
0.28	0.052		5.23	5.23		15.1	16.9		7.27	9.05		4	6.4		6.44	1.81
0.033	0.42		5.66	6.56		16.8	18		8.84	8.04		2.9	8.2		5.03	0.57
0.026	0.27		4.57	6.84		16.4	16.4		6	9.08		2.1	5		4.41	1.84
0.41	0.03		7.01	3.28		15.3	10.6		8.24	9.5		5.5	6.26		6.53	1.94
0.036	0.035		4.97	5.84		16	13.2		12.1	11.4		6.05	7.61		2.37	2.91
0.057	0.042		4.64	4.63		15.3	10.8		10.2	10.7		5.19	6.8		4.67	2.21
0.033	0.034		4.58	1.39		13	11.2		13.7	8.77		5.31	7.37		3.18	2.29
0.064			2.98			17.6			12.6			3.62			2.98
